# Supplementary material for: Increased reactivity of the paraventricular nucleus of the hypothalamus and decreased threat responding in male rats following psilocin administration
Source: Nat Commun. 2024 Jun 22;15:5321. doi: 10.1038/s41467-024-49741-9 (PMC11193716; doi:10.1038/s41467-024-49741-9)
Supplement: Supplementary file 4 — Source Data [file 41467_2024_49741_MOESM4_ESM.xlsx]

## Sheet: Figure 1
Figure 1A
Vehicle	Psilocin
146	434
178.5	350
259.5	206
72	691
286	405
Figure 1B
Vehicle	Psilocin
259.5	535.5
121	335
528	438.5
96.5	418
128
224.5
Figure 1F
Female																			Male
0.0722693	0.334147	-0.0766212	0.174891	0.204444	-0.181668	0.0525479	-0.533964	-0.170302	0.181588	0.13188	0.097864	0.00671823	0.0929153	-0.289188	1.24578				0.288546	-0.0923296	0.555089	0.243168	-0.228942	0.379307	-0.15296	0.271703	-0.73234	0.619544	0.0596316	0.232583	0.318922	-0.362194	0.310393	0.367235	0.112604*	-0.07025	0.525721
0.0727695	0.214615	-0.218179	0.210403	0.0737212	0.0319757	0.21997	-0.181384	-0.145581	-0.025853	0.0995201	0.0955485	-0.0351722	0.157263	-0.0817331	0.240377				0.386973	0.126834	0.471217	-0.251108	-0.0717006	0.172206	0.103058	0.507997	0.103929	0.0461912	0.0689129	0.144479	0.643141	-0.268379	0.121049	0.0983541	0.081978*	-0.10801	0.0965792
0.0324249	0.0802998	-0.304942	0.304325	-0.0546114	-0.0349557	-0.195621	-0.333443	0.108906	-0.0207346	0.0869071	-0.0347564	-0.0057658	0.0795186	0.0837901	-0.140213				0.239255	-0.20013	0.0445168	0.126973	-0.182369	0.179096	0.019024	0.595865	0.299307	-0.245488	0.285008	-0.203878	0.102486	-0.205051	-0.241417	-0.17253	-0.12269*	-0.09198	-0.0638816
0.0969046	-0.101689	-0.327021	0.215819	-0.169777	0.0106575	-0.387069	-0.535477	0.028106	0.00134686	0.0765886	-0.0552595	-0.0426389	-0.0247015	-0.127473	0.186983				0.181946	-0.110736	-0.066396	-0.1062	-0.0994202	0.0842483	0.027926	0.129898	0.963903	-0.55224	0.0696434	-0.131927	0.249161	-0.212499	-0.329999	0.0264989	-0.04963*	-0.09732	-0.0350852
0.0682502	-0.0856884	-0.198245	0.104185	-0.222887	-0.0586059	-0.422624	-0.414397	0.0402965	-0.0371225	0.0041545	-0.107845	0.00051304	0.0209992	-0.233067	-0.217282				-0.132732	0.00324568	-0.117417	-0.018859	-0.26091	-0.0549238	0.066031	0.156584	0.955403	-0.285706	0.115981	-0.17437	0.29112	-0.215145	-0.275078	-0.146924	-0.22782*	-0.36572	-0.377688
-0.217938	-0.0589604	0.111436	-0.174141	-0.246164	0.0321396	-0.275601	-0.671279	0.0776533	0.0218962	-0.0430362	-0.102829	0.057873	-0.0678869	-0.258662	-0.476842				-0.295542	-0.246387	-0.0686956	0.0981624	-0.00122583	-0.125451	0.025876	-0.04625	0.357675	-0.362836	-0.0602162	-0.0592133	-0.0763266	-0.0820243	-0.092427	0.0845356	-0.1701*	-0.5313	-0.157919
-0.252989	-0.106618	0.34213	-0.191343	-0.295557	-0.0076129	-0.334315	-0.484012	-0.16335	-0.0833251	-0.056744	-0.119729	-0.0020489	-0.0928093	-0.184827	-0.280653				-0.210226	-0.151044	-0.405916	-0.187824	0.23323	-0.375918	-0.02436	-0.20756	-0.13907	-0.13285	-0.270969	0.214945	-0.384222	-0.113018	0.120945	0.0889696	-0.09562*	-0.4822	0.0818735
-0.0504533	-0.0923373	0.512265	-0.102019	-0.14385	0.0317881	0.0764622	0.477564	-0.247868	-0.0501246	-0.123083	0.0230582	0.0465878	-0.0661472	0.0645084	-0.915214				-0.149272	0.221362	-0.262089	-0.0942343	0.201444	-0.482253	-0.043	-0.39304	-0.46933	0.184434	-0.242335	0.0439317	-0.284523	0.374475	-0.0272292	-0.15557	0.024438*	-0.0561	0.418566
0.00238973	-0.197518	0.302473	-0.23013	0.217565	0.15291	0.273956	1.43095	0.105136	0.027562	-0.0877329	-0.0527657	-2.53e-06	-0.0602838	0.340297	-0.309331				-0.0827759	0.286802	-0.086505	0.315682	0.343582	0.140669	-0.2033	-0.51155	-0.69885	0.489027	-0.0960212	-0.0474275	-0.358091	0.59682	0.100593	-0.277455	0.185962*	1.18219	-0.356344
0.176372	0.0137493	-0.143296	-0.311989	0.637117	0.0233708	0.992296	1.24544	0.367003	-0.0152329	-0.0884543	0.256713	-0.0260636	-0.0388668	0.686354	0.666396				-0.226172	0.162383	-0.0638035	-0.12576	0.066313	0.0830202	0.181705	-0.50365	-0.64062	0.239923	0.0703642	-0.0191237	-0.501668	0.487015	0.313171	0.0868855	0.260881*	0.620698	-0.131822
1.47131	1.06024	0.180757	0.644506	1.44884	0.786025	1.70884	1.75383	1.84356	0.378499	0.374514	1.22639	0.378306	0.372334	2.27307	1.28971				1.5355	0.538433	1.56212	2.06313	1.15469	0.704868	0.028483	0.7894	0.782783	2.52621	1.31895	0.980293	0.783155	1.06882	1.67404	0.742653	0.680367*	1.75766	1.62733
3.29266	2.93484	1.41309	2.04977	4.03468	2.45499	4.55326	6.14733	5.10144	2.03828	1.35473	2.40027	1.45121	0.863985	4.21057	4.59784				5.74181	2.0736	5.89095	9.04465	5.4388	2.60722	0.7312	5.41281	2.97423	9.68868	6.1769	4.09885	5.3978	2.07311	7.1935	2.14425	2.340199*	6.28927	7.24008
3.02275	2.72111	0.898267	2.1222	3.80959	2.51809	3.0498	6.18769	4.78386	1.90579	1.07642	2.25199	1.29963	0.621962	4.27762	4.90484				4.70466	1.9594	5.42873	8.94039	4.93723	2.69293	0.719135	4.2706	2.12171	10.241	6.18299	3.7617	4.75451	1.55823	6.85147	1.93688	1.97247*	6.23866	5.7636
2.68798	2.51254	0.634643	1.92726	3.1091	2.34726	2.51822	5.78654	4.31613	1.67737	0.812654	1.98256	1.17306	0.52178	4.08883	4.40277				4.39954	1.8365	4.5553	7.37184	3.65927	2.21162	0.40054	3.70393	1.50551	10.1334	5.74787	3.20182	3.7875	1.56017	5.33811	1.66494	1.422822*	4.69674	4.48458
2.16043	2.07777	0.495338	1.70183	2.71627	2.15167	1.88968	5.70658	3.85113	1.51246	0.677434	1.93851	0.973427	0.445696	3.90854	4.18429				3.9241	1.30781	3.75625	6.33433	2.57467	1.60899	0.396864	2.54455	0.852148	9.99626	5.04618	3.06261	3.40423	1.17613	4.46162	1.84764	1.381114*	4.07409	3.39199
1.87395	1.83919	0.651165	1.44807	2.58691	2.07478	1.45992	5.29166	3.34766	1.36892	0.509306	1.77581	0.838504	0.337956	3.84661	4.55681				3.25852	1.43277	3.62481	5.89348	2.45391	1.64725	0.363327	1.87014	0.518298	8.85765	4.98892	2.29729	2.948	0.936585	3.43852	1.27367	0.796601*	3.04187	2.52896
1.57643	1.51694	0.479196	1.34853	2.78993	1.827	1.12542	5.21808	2.75254	1.05553	0.421832	1.676	0.741482	0.368782	3.85636	5.6598				2.48228	0.971476	3.67442	4.85852	2.80191	1.57691	0.102941	1.22232	0.195081	7.68945	4.82567	2.12704	2.70274	0.911429	2.86666	1.31874	0.765196*	2.75691	1.73737
1.59214	1.3182	0.566405	1.05203	2.11779	1.57194	0.951162	4.82604	2.55788	0.970244	0.452429	1.64477	0.610202	0.26668	3.94021	5.11271				2.16445	0.713687	3.40302	4.69041	2.88451	1.11298	0.204558	1.12219	0.685756	7.48417	4.43624	2.23245	2.27623	0.758294	2.52715	1.48955	0.628128*	2.17507	1.40706
1.62085	1.09685	0.0776075	0.958328	1.91008	1.53343	0.860651	4.34762	2.63784	0.646996	0.414094	1.68363	0.617213	0.126901	3.77231	4.23079				2.15589	0.506992	2.76236	4.24399	2.44233	1.0417	-0.05919	0.759832	0.409212	6.2509	4.0095	1.96731	1.95685	0.748264	2.65034	1.09752	0.591097*	1.48977	1.46907
1.33011	0.92411	-0.365316	0.714374	1.89574	1.47998	0.213736	3.88887	2.32727	0.567586	0.374612	1.65084	0.493154	0.123137	3.42638	4.30683				2.00134	0.269415	2.20977	3.79861	1.50562	0.908379	-0.02566	0.615965	0.363471	5.49145	3.42319	1.90853	2.29172	0.682849	2.34843	0.572512	0.400313*	1.03636	2.91326
1.10523	1.00943	0.0646425	0.619374	1.64115	1.29993	0.254496	3.67504	1.95608	0.496493	0.436539	1.67458	0.529833	0.0933741	3.23287	3.72917				2.20126	0.382087	2.23138	3.32853	1.28465	0.866791	0.100789	0.247221	-0.08091	5.06332	3.06247	1.78491	2.81942	0.591912	2.22716	0.777116	0.476459*	0.6134	3.1445
0.973431	0.740467	0.419047	0.431716	1.61025	1.2448	0.201153	3.0173	1.68211	0.539251	0.352166	1.65143	0.448402	0.13156	3.10469	3.64771				1.82728	0.277524	2.46058	3.34922	1.15896	0.959523	0.066825	0.270048	-0.49074	5.23485	2.88291	1.57549	3.00609	0.615467	2.23763	0.860583	0.337556*	0.475923	3.45931
0.831892	0.613482	0.347383	0.189261	1.48699	1.21313	-0.11249	2.89327	1.63559	0.571917	0.320374	1.72316	0.382126	0.0151088	2.98555	2.58253				1.66329	0.116021	2.44593	3.25053	0.919387	0.597456	-0.07701	0.28217	-0.59397	5.32511	3.05896	1.63147	2.95773	0.546221	1.9537	1.02018	0.11108*	0.6627	2.71664
0.94852	0.555912	0.205433	0.504451	1.36482	1.2336	-0.134363	2.7908	1.40966	0.528942	0.264373	1.60511	0.352523	-0.0131827	2.922	1.72476				1.74058	0.48267	1.81685	3.13596	0.694558	0.428146	-0.04941	0.152543	-0.38231	4.81023	2.92443	1.57036	2.28398	0.625955	1.88614	0.83535	-0.14759*	0.255701	1.67808
0.786906	0.401842	-0.210702	0.358324	1.09691	1.11339	-0.120123	2.3374	1.35754	0.405113	0.278781	1.5195	0.273335	-0.0116184	2.81295	1.81698				1.55496	0.386943	1.41258	2.60946	0.614774	0.420188	-0.15475	0.357174	-0.34221	4.81897	3.32514	1.36327	2.33796	0.785716	1.86648	0.720031	0.006034*	-0.09055	0.906304
0.694214	0.529598	-0.615338	0.315903	0.881214	0.921902	-0.0675244	2.01639	1.30455	0.314176	0.239049	1.50446	0.366804	-0.0405542	2.7473	2.76953				1.34982	0.367874	1.15393	2.59667	0.477692	-0.0267946	-0.23135	-0.11141	-0.63905	5.70081	3.66141	1.20738	2.41559	0.692796	1.61745	0.457582	0.022973*	-0.17922	0.426825
0.695443	0.464563	-0.610237	0.331604	0.796839	0.965498	-0.226304	1.54771	1.27596	0.247944	0.29147	1.42703	0.441143	-0.0493847	2.76763	2.00215				1.0945	0.262129	1.16208	2.37015	0.692159	0.0830264	0.012255	-0.55638	-0.81018	4.67432	3.71034	1.00553	2.48925	0.591182	1.40844	0.684428	-0.04471*	-0.24658	0.0383618
0.642321	0.479586	-0.534175	0.363739	0.818923	1.16972	-0.259058	1.41944	1.27864	0.11693	0.267332	1.3945	0.465354	-0.0675614	2.75088	2.57632				1.368	0.319839	0.949478	2.45953	1.00952	-0.021287	0.032508	-0.59418	-0.45064	4.09543	3.55709	1.16639	2.12701	0.572963	1.17659	0.394875	0.124079*	-0.41789	0.0411446
0.759143	0.436965	-0.328865	0.489187	0.750225	1.19	-0.396417	1.37324	1.69856	0.106606	0.25878	1.4568	0.421696	-0.0803061	2.67036	2.42955				1.67031	0.053907	0.937308	1.93235	0.774494	0.316084	-0.16469	-0.68658	-0.35049	4.30115	3.08815	0.982741	1.89393	0.495227	1.31165	0.206556	0.130839*	-0.69112	-0.27925
0.736457	0.33272	-0.283002	0.556456	0.679177	1.16073	-0.262006	1.22439	1.28238	-0.0298922	0.29621	1.39718	0.389706	-0.0579744	2.53951	2.09143				1.49483	0.26566	0.680787	1.70996	0.637476	0.243565	-0.12612	-0.9111	-0.60937	4.27051	3.41874	1.13531	1.59745	0.532649	1.8814	0.442818	0.229021*	0.02286	-0.579497

## Sheet: Figure 2A
Figure 2A
Binned Trace + Heatmaps
Vehicle										Psilocin										Area under curve			Peak point
0.288546	-0.0923296	0.555089	0.243168	-0.228942	0.379307	-0.15296	0.271703	-0.73234		0.619544	0.0596316	0.232583	0.318922	-0.362194	0.310393	0.367235	-0.07025	0.525721
0.386973	0.126834	0.471217	-0.251108	-0.0717006	0.172206	0.103058	0.507997	0.103929		0.0461912	0.0689129	0.144479	0.643141	-0.268379	0.121049	0.0983541	-0.10801	0.0965792		Vehicle	Psilocin		VEHICLE	PSILOCIN
0.239255	-0.20013	0.0445168	0.126973	-0.182369	0.179096	0.019024	0.595865	0.299307		-0.245488	0.285008	-0.203878	0.102486	-0.205051	-0.241417	-0.17253	-0.09198	-0.0638816		63.4465	114.725		6.49749	9.64453
0.181946	-0.110736	-0.066396	-0.1062	-0.0994202	0.0842483	0.027926	0.129898	0.963903		-0.55224	0.0696434	-0.131927	0.249161	-0.212499	-0.329999	0.0264989	-0.09732	-0.0350852		9.0746	55.3121		1.8011	5.00629
-0.132732	0.00324568	-0.117417	-0.018859	-0.26091	-0.0549238	0.066031	0.156584	0.955403		-0.285706	0.115981	-0.17437	0.29112	-0.215145	-0.275078	-0.146924	-0.36572	-0.377688		46.0783	43.4465		5.58893	4.31814
-0.295542	-0.246387	-0.0686956	0.0981624	-0.00122583	-0.125451	0.025876	-0.04625	0.357675		-0.362836	-0.0602162	-0.0592133	-0.0763266	-0.0820243	-0.092427	0.0845356	-0.5313	-0.157919		74.4466	60.7533		8.5679	5.72391
-0.210226	-0.151044	-0.405916	-0.187824	0.23323	-0.375918	-0.02436	-0.20756	-0.13907		-0.13285	-0.270969	0.214945	-0.384222	-0.113018	0.120945	0.0889696	-0.4822	0.0818735		22.4876	17.8709		4.65735	2.09045
-0.149272	0.221362	-0.262089	-0.0942343	0.201444	-0.482253	-0.043	-0.39304	-0.46933		0.184434	-0.242335	0.0439317	-0.284523	0.374475	-0.0272292	-0.15557	-0.0561	0.418566		20.9534	73.6543		2.74162	8.03039
-0.0827759	0.286802	-0.086505	0.315682	0.343582	0.140669	-0.2033	-0.51155	-0.69885		0.489027	-0.0960212	-0.0474275	-0.358091	0.59682	0.100593	-0.277455	1.18219	-0.356344		2.27125	29.703		0.731199	2.605
-0.226172	0.162383	-0.0638035	-0.12576	0.066313	0.0830202	0.181705	-0.50365	-0.64062		0.239923	0.0703642	-0.0191237	-0.501668	0.487015	0.313171	0.0868855	0.620698	-0.131822		20.7612	44.1157		5.41281	7.24008
1.5355	0.538433	1.56212	2.06313	1.15469	0.704868	0.028483	0.7894	0.782783		2.52621	1.31895	0.980293	0.783155	1.06882	1.67404	0.742653	1.75766	1.62733		5.65832	33.9616		2.97423	6.28927
5.74181	2.0736	5.89095	9.04465	5.4388	2.60722	0.7312	5.41281	2.97423		9.68868	6.1769	4.09885	5.3978	2.07311	7.1935	2.14425	6.28927	7.24008
4.70466	1.9594	5.42873	8.94039	4.93723	2.69293	0.719135	4.2706	2.12171		10.241	6.18299	3.7617	4.75451	1.55823	6.85147	1.93688	6.23866	5.7636
4.39954	1.8365	4.5553	7.37184	3.65927	2.21162	0.40054	3.70393	1.50551		10.1334	5.74787	3.20182	3.7875	1.56017	5.33811	1.66494	4.69674	4.48458
3.9241	1.30781	3.75625	6.33433	2.57467	1.60899	0.396864	2.54455	0.852148		9.99626	5.04618	3.06261	3.40423	1.17613	4.46162	1.84764	4.07409	3.39199
3.25852	1.43277	3.62481	5.89348	2.45391	1.64725	0.363327	1.87014	0.518298		8.85765	4.98892	2.29729	2.948	0.936585	3.43852	1.27367	3.04187	2.52896
2.48228	0.971476	3.67442	4.85852	2.80191	1.57691	0.102941	1.22232	0.195081		7.68945	4.82567	2.12704	2.70274	0.911429	2.86666	1.31874	2.75691	1.73737
2.16445	0.713687	3.40302	4.69041	2.88451	1.11298	0.204558	1.12219	0.685756		7.48417	4.43624	2.23245	2.27623	0.758294	2.52715	1.48955	2.17507	1.40706
2.15589	0.506992	2.76236	4.24399	2.44233	1.0417	-0.05919	0.759832	0.409212		6.2509	4.0095	1.96731	1.95685	0.748264	2.65034	1.09752	1.48977	1.46907
2.00134	0.269415	2.20977	3.79861	1.50562	0.908379	-0.02566	0.615965	0.363471		5.49145	3.42319	1.90853	2.29172	0.682849	2.34843	0.572512	1.03636	2.91326
2.20126	0.382087	2.23138	3.32853	1.28465	0.866791	0.100789	0.247221	-0.08091		5.06332	3.06247	1.78491	2.81942	0.591912	2.22716	0.777116	0.6134	3.1445
1.82728	0.277524	2.46058	3.34922	1.15896	0.959523	0.066825	0.270048	-0.49074		5.23485	2.88291	1.57549	3.00609	0.615467	2.23763	0.860583	0.475923	3.45931
1.66329	0.116021	2.44593	3.25053	0.919387	0.597456	-0.07701	0.28217	-0.59397		5.32511	3.05896	1.63147	2.95773	0.546221	1.9537	1.02018	0.6627	2.71664
1.74058	0.48267	1.81685	3.13596	0.694558	0.428146	-0.04941	0.152543	-0.38231		4.81023	2.92443	1.57036	2.28398	0.625955	1.88614	0.83535	0.255701	1.67808
1.55496	0.386943	1.41258	2.60946	0.614774	0.420188	-0.15475	0.357174	-0.34221		4.81897	3.32514	1.36327	2.33796	0.785716	1.86648	0.720031	-0.09055	0.906304
1.34982	0.367874	1.15393	2.59667	0.477692	-0.0267946	-0.23135	-0.11141	-0.63905		5.70081	3.66141	1.20738	2.41559	0.692796	1.61745	0.457582	-0.17922	0.426825
1.0945	0.262129	1.16208	2.37015	0.692159	0.0830264	0.012255	-0.55638	-0.81018		4.67432	3.71034	1.00553	2.48925	0.591182	1.40844	0.684428	-0.24658	0.0383618
1.368	0.319839	0.949478	2.45953	1.00952	-0.021287	0.032508	-0.59418	-0.45064		4.09543	3.55709	1.16639	2.12701	0.572963	1.17659	0.394875	-0.41789	0.0411446
1.67031	0.053907	0.937308	1.93235	0.774494	0.316084	-0.16469	-0.68658	-0.35049		4.30115	3.08815	0.982741	1.89393	0.495227	1.31165	0.206556	-0.69112	-0.27925
1.49483	0.26566	0.680787	1.70996	0.637476	0.243565	-0.12612	-0.9111	-0.60937		4.27051	3.41874	1.13531	1.59745	0.532649	1.8814	0.442818	0.02286	-0.579497
CI Bootstrap
	1	2	3	4	5	6	7	8	9	10	11	12	13	14	15	16	17	18	19	20	21	22	23	24	25	26	27	28	29	30
Vehicle	-0.184135	0.0180574	-0.0240175	-0.0972873	-0.156754	-0.154325	-0.278598	-0.322107	-0.274777	-0.300535	0.673177	3.00376	2.60471	2.13213	1.55406	1.37883	1.09483	1.05259	0.807865	0.616547	0.515303	0.395351	0.245793	0.262896	0.24104	-0.0111305	-0.0710865	0.018373	-0.00700992	-0.117574
	0.305538	0.323609	0.273058	0.317489	0.281824	0.0865706	-0.0441498	-0.00141129	0.171138	0.0608123	1.38837	5.97712	5.44564	4.53842	3.69414	3.36374	2.94109	2.78153	2.42004	2.01807	1.87425	1.84013	1.70613	1.55408	1.31433	1.1403	1.05871	1.1439	1.03678	0.898797
Psilocin	0.0298394	-0.0612057	-0.203551	-0.258738	-0.298918	-0.261094	-0.243357	-0.118311	-0.174239	-0.0730846	1.03364	4.05064	3.59549	2.89286	2.44281	1.8572	1.66334	1.4516	1.30432	1.31852	1.29292	1.26827	1.24065	0.991383	0.812786	0.579826	0.520494	0.425431	0.23093	0.413961
	0.407703	0.238841	0.0144696	0.0294918	-0.0248287	-0.0359152	0.0516792	0.179292	0.458577	0.343351	1.73974	7.08065	6.87108	6.09975	5.62934	4.85039	4.29963	4.03775	3.48777	3.2476	3.13588	3.21567	3.14041	2.7327	2.72675	2.94956	2.64445	2.37847	2.2616	2.40005

## Sheet: Figure 2B
Left
Vehicle													Psilocin
0.008	0.008	0.008	0.016	0.026	0.236	0.038	0.024	0.013	0	0	0		0.033	0.006	0.035	0.005	0.025	0.004	0.005	0.022	0.01	0	0
0.382	0.447	0.041	0.026	0.471	0.575	0.264	0.213	0.954	0.802	0.157	0		0.152	0.143	0.107	0.159	0.059	0.398	0.219	0.061	0.376	0	0.194
0.388	0.398	0.052	0.475	0.608	0.454	0.495	0.09	1.021	0.636	0.16	0.006		0.202	0.153	0.076	0.295	0.032	0.572	0.485	0.724	0.541	0.012	0.166
0.013	0.052	0.092	0.455	0.22	0.105	0.267	0.011	0.529	0.024	0.022	0.007		0.01	0.059	0.034	0.285	0.016	0.196	0.186	0.504	0.096	0.107	0.108
0.005	0.303	0.073	0.338	0.008	0.08	0.018	0.037	0.057	0.051	0.029	0.008		0.012	0.03	0.028	0.377	0.314	0.104	0.049	0.448	0.085	0.53	0.04
0.016	0.096	0.016	0.246	0.034	0.041	0.024	0.015	0.031	0.029	0.039	0		0.02	0.018	0.02	0.221	0.063	0.032	0.078	0.196	0.034	0.428	0.003
0.008	0.033	0.013	0.044	0.013	0.052	0.021	0	0.017	0.01	0.02	0.005		0.01	0.018	0.019	0.032	0.145	0.026	0.185	0.029	0.038	0.332	0.011
0	0.016	0.018	0.04	0.011	0.036	0.03	0	0.034	0.007	0.021	0.007		0.032	0.027	0.022	0.032	0.149	0.023	0.155	0.029	0.024	0.262	0.016
0	0.012	0.016	0.018	0.021	0.03	0.046	0	0.019	0.022	0.02	0.007		0.016	0.045	0.017	0	0.097	0.016	0.06	0.046	0.052	0.165	0.007
0.01	0.012	0	0.017	0.026	0.017	0.031	0.003	0.013	0.025	0.03	0.007		0.004	0.008	0.023	0.032	0.075	0.013	0.065	0.04	0.038	0.058	0.012
Right
Vehicle													Psilocin
0.172	0.354	0	0.771	0.569	0.492	0.439	0.087	1.13	0.802	0.16	0.008		0.075	0	0	0.664	0.085	0.446	0.373	1.134	0.411	0.374	0.166
0	0.084	0	0.081	0	0	0	0	0	0.029	0.039	0.007		0	0	0	0	0.08	0	0	0	0	0.428	0.016

## Sheet: Figure 2C
Figure 2C
Binned Trace + Heatmaps
Vehicle										Psilocin										Area under curve			Peak point
0.324883	0.0147791	0.845123	0.265195	0.780495	0.558743	-0.15296	0.271703	-0.732345		-0.51752	0.552069	-0.453086	0.521701	0.290174	0.585792	0.154695	0.112603	-0.0702496		Vehicle	Psilocin		VEHICLE	PSILOCIN
0.108902	0.223258	0.247346	0.0709071	0.15496	0.463819	0.103058	0.507998	0.103929		-0.587852	0.386209	0.0343159	0.426833	0.12053	0.489074	-0.0802936	0.0819774	-0.108015		68.3396	133.511		6.26119	11.4998
0.292152	-0.15035	-0.00607628	0.278437	0.143218	0.344542	0.019024	0.595866	0.299307		-0.400013	0.0297976	-0.570465	0.429239	-0.25715	0.0343251	-0.152478	-0.12269	-0.0919842		0.131236	99.1996		1.37236	8.86941
0.00590515	-0.119477	0.213047	0.406898	-0.187372	-0.0365399	0.0279259	0.129898	0.963903		-0.599785	-0.171046	-0.573208	0.0706276	0.178325	0.23851	-0.339242	-0.0496316	-0.0973182		33.5743	82.2066		5.25749	7.22276
0.0601152	-0.134124	-0.126254	-0.16614	-0.266085	-0.020632	0.0660314	0.156585	0.955403		-0.76342	-0.395172	-0.153131	-0.103889	0.108743	-0.202104	-0.0868299	-0.227819	-0.365721		50.4641	45.9357		7.65818	5.27473
0.0681219	0.20324	0.125321	-0.0612297	-0.371025	-0.0287124	0.0258752	-0.0462506	0.357675		-1.02796	-0.522535	0.411316	-0.188123	-0.149766	-0.368906	-0.361947	-0.170098	-0.531304		39.2646	35.0497		5.47426	5.01356
-0.451597	0.0644678	-0.408013	-0.00606084	0.106988	-0.27084	-0.0243639	-0.207557	-0.139074		-0.467082	-0.416868	0.242293	-0.182032	-0.444459	-0.61783	-0.279228	-0.0956234	-0.482199		6.59904	126.766		1.70521	12.1616
-0.403926	-0.109777	-0.342912	-0.49121	-0.0307457	-0.241699	-0.0429963	-0.393041	-0.469333		1.1362	-0.160275	0.116069	-0.347829	-0.0584457	-0.266343	0.257379	0.0244376	-0.0560986		4.23218	32.4163		0.600996	2.60832
0.0459245	0.0101177	-0.448026	-0.411313	-0.153977	-0.467803	-0.2033	-0.511549	-0.698849		1.37166	-0.151486	0.32606	-0.558779	0.0287365	-0.210088	0.481876	0.185962	1.18219		0.0765104	56.9951		2.84465	5.52281
-0.0504832	-0.00213507	-0.0995554	0.114518	-0.176457	-0.300878	0.181706	-0.503652	-0.640616		1.85577	0.849307	0.619836	-0.0677483	0.183313	0.317569	0.406069	0.260881	0.620698		28.4032	23.7387		2.67159	4.36301
1.72483	0.304713	1.20669	1.76265	1.12816	0.389536	0.0284821	0.7894	0.782784		4.01363	2.77352	2.48923	0.963496	0.869873	2.20058	0.959447	0.680367	1.75766
4.94961	1.65646	4.43923	5.58729	5.41584	1.33431	0.731199	5.41281	2.97423		11.3017	7.59275	6.65597	4.13532	3.60826	9.05531	2.29562	2.3402	6.28927
4.35698	1.47605	3.70101	4.73471	4.1146	1.12452	0.719134	4.2706	2.12171		12.383	7.25059	6.48436	3.82474	2.92714	9.60497	2.34554	1.97247	6.23866
3.79834	1.20527	2.7357	3.63682	4.40115	0.888651	0.400541	3.70393	1.50551		11.9945	6.31452	5.38753	2.87721	1.94927	8.62001	2.28138	1.42282	4.69674
2.83558	0.658618	1.98165	2.77402	3.40926	0.802463	0.396864	2.54455	0.852148		10.4873	5.57993	4.69853	2.62091	1.23421	6.68919	1.7699	1.38111	4.07409
2.63093	0.465328	1.56694	1.82551	2.3736	0.347549	0.363326	1.87014	0.518298		9.93793	4.75623	4.22947	2.31966	0.888429	5.59175	1.71802	0.796601	3.04187
2.73439	0.149374	0.911565	1.81453	1.9485	0.382529	0.102941	1.22232	0.195081		9.24078	4.51987	4.12418	2.08135	0.514085	4.6142	1.64624	0.765196	2.75691
2.98628	0.0450246	0.457837	1.27164	1.87908	0.244999	0.204559	1.12219	0.685756		8.50639	4.22335	3.94231	1.99208	0.441343	3.65898	1.49863	0.628127	2.17507
2.59014	-0.0613008	0.223609	0.688892	2.39168	-0.0455863	-0.0591935	0.75983	0.409212		8.03816	3.73527	4.02007	1.40526	0.118389	3.2586	1.29702	0.591097	1.48977
2.35504	0.0106158	0.59844	-0.130622	1.93875	-0.231193	-0.0256588	0.615964	0.363471		7.33363	3.68801	3.555	0.758303	-0.0664617	2.78978	1.31597	0.400313	1.03636
1.63881	0.0593285	0.369524	-0.514399	1.45444	-0.032193	0.100789	0.24722	-0.0809114		6.9341	3.43202	3.2905	0.65975	-0.0527315	2.36313	0.993262	0.476459	0.613399
1.66662	-0.140889	0.167436	-1.01802	1.31701	-0.139184	0.0668253	0.270049	-0.490741		6.72292	2.95782	3.17899	0.355139	-0.564498	2.96475	0.960743	0.337557	0.475923
2.01577	-0.227654	-0.192061	-0.808119	0.998789	-0.721731	-0.0770058	0.28217	-0.593971		6.18588	2.6259	2.99706	0.164142	-0.590438	2.33979	1.02716	0.11108	0.662701
2.15029	-0.166502	-0.176986	-1.60573	0.745305	-0.24226	-0.0494147	0.152542	-0.382312		5.93378	2.45148	2.87101	-0.0922155	-0.570902	1.69306	1.15685	-0.147594	0.2557
1.62394	-0.116455	-0.301647	-1.59554	1.09918	-0.317672	-0.154746	0.357174	-0.342205		5.45803	2.23561	2.24844	-0.141243	-0.647983	1.47955	1.36618	0.00603418	-0.0905516
0.721066	-0.189865	0.0446734	-1.63006	0.874477	-0.609405	-0.231351	-0.111409	-0.639048		5.35113	2.00069	2.27036	-0.109252	-0.606001	1.33199	1.26105	0.0229726	-0.179221
0.675794	-0.005236	0.199393	-1.83858	0.693976	-0.772966	0.0122541	-0.556377	-0.810183		5.54293	2.20336	2.14709	-0.104344	-0.524742	2.31978	0.922365	-0.0447102	-0.246581
0.404504	0.159337	0.0300115	-1.7591	0.874102	-0.745864	0.0325084	-0.59418	-0.450636		5.67245	2.0063	2.33274	-0.476469	-0.556298	2.29625	0.98015	0.124079	-0.417888
0.402074	0.258827	-0.369393	-2.14274	0.484399	-1.10108	-0.164688	-0.686582	-0.350492		5.18556	1.54538	1.96456	-0.144319	-0.93486	1.70296	0.704356	0.130839	-0.691119
-0.152968	0.272189	-0.384612	-2.00673	0.553878	-1.37436	-0.126117	-0.911102	-0.609372		4.95262	1.77385	1.98333	0.0578991	-0.492327	1.0592	0.660994	0.22902	0.0228598
CI Bootstrap
Vehicle	-0.022155	-0.00325625	0.0437618	-0.0861023	-0.20094	-0.123902	-0.255695	-0.305949	-0.285063	-0.154834	0.540239	2.11457	1.75103	1.32759	0.90172	0.571597	0.459414	0.258425	0.0818557	0.0275549	-0.148131	-0.272867	-0.356958	-0.50472	-0.498048	-0.480357	-0.585555	-0.572418	-0.802841	-0.891084
	0.514309	0.278257	0.275442	0.130628	-0.0670506	0.078834	0.00577183	-0.016267	0.11919	0.0750201	1.27923	4.441	3.66427	3.14122	2.34941	1.79141	1.63878	1.55097	1.40025	1.30359	0.979858	1.03961	1.06628	0.952143	0.762744	0.502234	0.454162	0.442336	0.260543	0.140926
Psilocin	-0.209264	-0.242255	-0.432319	-0.362222	-0.370505	-0.516124	-0.448685	-0.198748	-0.134837	0.098181	1.22709	4.21173	3.81279	3.00348	2.314	1.99274	1.72245	1.712	1.48905	1.15681	0.964648	0.902636	0.817407	0.609248	0.525226	0.472778	0.477624	0.375412	0.110287	0.256722
	0.37206	0.317977	0.0368287	-0.00959665	0.148957	0.143756	0.0722336	0.353323	0.531827	0.849413	2.57646	7.93464	8.13523	7.34951	6.21512	5.63325	5.14435	4.79392	4.54546	4.04511	3.67856	3.62085	3.30432	3.02358	2.72767	2.6256	2.74774	2.75113	2.33718	2.26304

## Sheet: Figure 2D
Left
Vehicle													Psilocin
79	78	76	73	70	68	64	62	61	48	40	57		80	77	75	72	71	69	67	66	63	46	58
0.015	0.059	0.023	0.025	0.081	0.048	0.004	0.109	0.019	0	0	0		0.003	0.002	0.013	0.061	0.017	0.012	0.007	0.048	0	0	0
0.099	0.087	0.021	0.563	0.122	0.053	0.032	0.089	0.017	0.366	0.037	0		0	0.007	0.021	0.064	0.04	0.01	0.033	0.053	0.079	0.6	0
0.127	0.373	0.136	0.678	0.214	0.297	0.182	0.323	0.594	0.718	0.009	0		0.187	0.14	0.065	0.054	0.258	0.016	0.137	0.336	0.187	0.023	0.176
0.092	0.479	0.089	0.313	0.08	0.172	0.208	0.478	0.443	0.4	0.096	0.065		0.081	0.104	0.065	0.013	0.202	0.121	0.083	0.276	0.187	0.032	0.05
0.15	0.321	0.017	0.171	0.097	0.284	0.27	0.032	0.083	0.019	0.046	0.064		0.074	0.121	0.066	0.071	0.077	0.125	0.086	0.218	0.09	0.008	0.215
0.02	0.311	0.029	0.062	0.039	0.281	0.181	0.029	0.264	0.01	0.013	0.018		0.008	0.029	0.065	0	0.017	0.033	0.006	0.117	0.024	0.015	0.164
0.017	0.047	0.027	0.016	0.003	0.084	0.139	0.017	0.271	0.316	0.01	0.025		0.016	0.028	0.002	0	0.008	0.076	0.01	0.036	0.018	0.007	0.067
0.015	0.044	0.013	0.012	0.013	0.022	0.032	0.325	0.107	0.374	0.026	0.022		0.011	0.014	0	0	0.008	0.091	0.011	0.02	0	0.008	0.035
0.023	0.128	0.013	0.017	0.005	0.005	0.007	0.355	0.041	0.167	0.013	0.009		0.002	0	0	0	0.02	0.154	0.011	0.005	0	0	0.067
0.024	0.179	0.008	0.003	0	0.027	0	0.131	0.013	0.017	0.002	0.011		0	0	0	0	0.023	0.121	0.015	0.003	0.032	0	0.024
Right
Vehicle												Psilocin
79	78	76	73	70	68	64	62	61	48	40	57		80	77	75	72	71	69	67	66	63	46	58
0	0.894	0	0.825	0.161	0.316	0.318	0.277	0.536	0.718	0.096	0.065		0.082	0	0	0	0.241	0	0.083	0.375	0.078	0.415	0.215
0	0.079	0	0	0	0.149	0.079	0.461	0.432	0.374	0.026	0.025		0	0	0	0	0	0.305	0	0.075	0	0.015	0.164

## Sheet: Figure 3A
Figure 3A
Binned Trace + Heatmaps
Vehicle										Psilocin										Area under curve			Peak point
0.0722693	0.334147	-0.0766212	0.174891	0.204444	-0.181668	0.0525479	-0.533964			-0.170302	0.181588	0.13188	0.097864	0.00671823	0.0929153	-0.289188	1.24578			Vehicle	Psilocin		Vehicle	Psilocin
0.0727695	0.214615	-0.218179	0.210403	0.0737212	0.0319757	0.21997	-0.181384			-0.145581	-0.025853	0.0995201	0.0955485	-0.0351722	0.157263	-0.0817331	0.240377			36.9288	38.0265		3.69899	4.58275
0.0324249	0.0802998	-0.304942	0.304325	-0.0546114	-0.0349557	-0.195621	-0.333443			0.108906	-0.0207346	0.0869071	-0.0347564	-0.0057658	0.0795186	0.0837901	-0.140213			31.3131	20.4458		3.32218	2.28962
0.0969046	-0.101689	-0.327021	0.215819	-0.169777	0.0106575	-0.387069	-0.535477			0.028106	0.00134686	0.0765886	-0.0552595	-0.0426389	-0.0247015	-0.127473	0.186983			22.3716	11.9993		2.35741	1.48104
0.0682502	-0.0856884	-0.198245	0.104185	-0.222887	-0.0586059	-0.422624	-0.414397			0.0402965	-0.0371225	0.0041545	-0.107845	0.00051304	0.0209992	-0.233067	-0.217282			33.0767	30.954		2.86969	2.26874
-0.217938	-0.0589604	0.111436	-0.174141	-0.246164	0.0321396	-0.275601	-0.671279			0.0776533	0.0218962	-0.0430362	-0.102829	0.057873	-0.0678869	-0.258662	-0.476842			42.938	14.2337		4.30431	1.53054
-0.252989	-0.106618	0.34213	-0.191343	-0.295557	-0.0076129	-0.334315	-0.484012			-0.16335	-0.0833251	-0.056744	-0.119729	-0.0020489	-0.0928093	-0.184827	-0.280653			25.748	7.24616		2.2926	1.02786
-0.0504533	-0.0923373	0.512265	-0.102019	-0.14385	0.0317881	0.0764622	0.477564			-0.247868	-0.0501246	-0.123083	0.0230582	0.0465878	-0.0661472	0.0645084	-0.915214			17.208	56.9245		4.55326	3.81714
0.00238973	-0.197518	0.302473	-0.23013	0.217565	0.15291	0.273956	1.43095			0.105136	0.027562	-0.0877329	-0.0527657	-2.53e-06	-0.0602838	0.340297	-0.309331			71.4492	68.6165		6.18769	5.6598
0.176372	0.0137493	-0.143296	-0.311989	0.637117	0.0233708	0.992296	1.24544			0.367003	-0.0152329	-0.0884543	0.256713	-0.0260636	-0.0388668	0.686354	0.666396
1.47131	1.06024	0.180757	0.644506	1.44884	0.786025	1.70884	1.75383			1.84356	0.378499	0.374514	1.22639	0.378306	0.372334	2.27307	1.28971
3.29266	2.93484	1.41309	2.04977	4.03468	2.45499	4.55326	6.14733			5.10144	2.03828	1.35473	2.40027	1.45121	0.863985	4.21057	4.59784
3.02275	2.72111	0.898267	2.1222	3.80959	2.51809	3.0498	6.18769			4.78386	1.90579	1.07642	2.25199	1.29963	0.621962	4.27762	4.90484
2.68798	2.51254	0.634643	1.92726	3.1091	2.34726	2.51822	5.78654			4.31613	1.67737	0.812654	1.98256	1.17306	0.52178	4.08883	4.40277
2.16043	2.07777	0.495338	1.70183	2.71627	2.15167	1.88968	5.70658			3.85113	1.51246	0.677434	1.93851	0.973427	0.445696	3.90854	4.18429
1.87395	1.83919	0.651165	1.44807	2.58691	2.07478	1.45992	5.29166			3.34766	1.36892	0.509306	1.77581	0.838504	0.337956	3.84661	4.55681
1.57643	1.51694	0.479196	1.34853	2.78993	1.827	1.12542	5.21808			2.75254	1.05553	0.421832	1.676	0.741482	0.368782	3.85636	5.6598
1.59214	1.3182	0.566405	1.05203	2.11779	1.57194	0.951162	4.82604			2.55788	0.970244	0.452429	1.64477	0.610202	0.26668	3.94021	5.11271
1.62085	1.09685	0.0776075	0.958328	1.91008	1.53343	0.860651	4.34762			2.63784	0.646996	0.414094	1.68363	0.617213	0.126901	3.77231	4.23079
1.33011	0.92411	-0.365316	0.714374	1.89574	1.47998	0.213736	3.88887			2.32727	0.567586	0.374612	1.65084	0.493154	0.123137	3.42638	4.30683
1.10523	1.00943	0.0646425	0.619374	1.64115	1.29993	0.254496	3.67504			1.95608	0.496493	0.436539	1.67458	0.529833	0.0933741	3.23287	3.72917
0.973431	0.740467	0.419047	0.431716	1.61025	1.2448	0.201153	3.0173			1.68211	0.539251	0.352166	1.65143	0.448402	0.13156	3.10469	3.64771
0.831892	0.613482	0.347383	0.189261	1.48699	1.21313	-0.11249	2.89327			1.63559	0.571917	0.320374	1.72316	0.382126	0.0151088	2.98555	2.58253
0.94852	0.555912	0.205433	0.504451	1.36482	1.2336	-0.134363	2.7908			1.40966	0.528942	0.264373	1.60511	0.352523	-0.0131827	2.922	1.72476
0.786906	0.401842	-0.210702	0.358324	1.09691	1.11339	-0.120123	2.3374			1.35754	0.405113	0.278781	1.5195	0.273335	-0.0116184	2.81295	1.81698
0.694214	0.529598	-0.615338	0.315903	0.881214	0.921902	-0.0675244	2.01639			1.30455	0.314176	0.239049	1.50446	0.366804	-0.0405542	2.7473	2.76953
0.695443	0.464563	-0.610237	0.331604	0.796839	0.965498	-0.226304	1.54771			1.27596	0.247944	0.29147	1.42703	0.441143	-0.0493847	2.76763	2.00215
0.642321	0.479586	-0.534175	0.363739	0.818923	1.16972	-0.259058	1.41944			1.27864	0.11693	0.267332	1.3945	0.465354	-0.0675614	2.75088	2.57632
0.759143	0.436965	-0.328865	0.489187	0.750225	1.19	-0.396417	1.37324			1.69856	0.106606	0.25878	1.4568	0.421696	-0.0803061	2.67036	2.42955
0.736457	0.33272	-0.283002	0.556456	0.679177	1.16073	-0.262006	1.22439			1.28238	-0.0298922	0.29621	1.39718	0.389706	-0.0579744	2.53951	2.09143
CI Bootstrap
	1	2	3	4	5	6	7	8	9	10	11	12	13	14	15	16	17	18	19	20	21	22	23	24	25	26	27	28	29	30
Vehicle	-0.176818	-0.0634703	-0.20641	-0.321406	-0.286688	-0.346779	-0.333288	-0.0888125	-0.107919	-0.0488976	0.765432	2.35446	2.05441	1.75316	1.39683	1.26062	1.04717	0.893428	0.741215	0.449577	0.492609	0.501922	0.332304	0.36276	0.203198	0.0964738	0.0709931	0.0971433	0.134626	0.159908
	0.189665	0.169326	0.0793593	0.0219906	-0.0208876	-0.0287019	-0.000314936	0.264402	0.59581	0.709839	1.50294	4.37301	4.03567	3.6331	3.33186	3.04991	2.92875	2.60951	2.36475	2.07743	1.92943	1.66281	1.53922	1.509	1.24195	1.07645	0.924266	0.931702	0.936921	0.878651
Psilocin	-0.151089	-0.0473004	-0.0345419	-0.0578137	-0.136076	-0.218212	-0.178632	-0.367368	-0.119538	0.014106	0.531025	1.70857	1.5206	1.32564	1.18422	1.01506	0.809088	0.764099	0.710187	0.6173	0.597587	0.548501	0.53042	0.444628	0.406482	0.391025	0.391511	0.358977	0.39609	0.324683
	0.460459	0.11851	0.0777205	0.067685	0.00778645	0.0275601	-0.0661989	0.0562495	0.115901	0.430792	1.49923	3.79593	3.75189	3.4108	3.17764	3.10908	3.27984	3.08446	2.78728	2.66081	2.40083	2.30152	1.99603	1.73473	1.68573	1.87502	1.68232	1.8007	1.81479	1.62096

## Sheet: Figure 3B
Left
Vehicle													Psilocin
81	83	88	89	90	92	95	98	102	103	52	60		82	84	85	86	91	93	94	97	99	100	101	42
0.022	0.523	0.17	0.338	0.055	0.036	0.033	0.017	0.014	0.116	0	0		0.006	0.073	0.008	0.015	0.007	0.01	0.027	0.005	0.003	0.314	0.06	0
0.869	0.655	0.788	0.791	0.441	0.762	0.611	0.11	0.24	0.168	0.212	0.066		0.628	0.56	0.563	0.401	0.759	0.772	0.937	0.128	0.533	0.556	0.431	0.174
0.13	0.126	0.557	0.125	0.574	0.364	0.488	0.046	0.173	0.011	0.566	0.131		0.287	0.212	0.26	0.137	0.246	0.23	0.485	0.077	0.4	0.366	0.148	0.078
0.047	0.004	0.217	0.039	0.583	0.025	0.302	0.009	0.076	0.021	0.35	0.086		0.026	0.07	0.05	0.009	0.015	0.159	0.537	0.083	0.03	0.036	0.094	0.161
0.012	0	0.029	0.037	0.059	0.036	0.078	0.008	0.018	0.349	0.101	0.14		0.018	0.06	0.017	0.013	0.115	0.075	0.437	0.06	0.056	0.02	0.017	0.172
0.017	0	0.026	0.029	0.091	0.02	0.076	0.003	0.016	0.484	0.044	0.098		0.024	0.032	0.013	0.008	0.217	0.051	0.519	0.055	0.033	0.017	0	0.17
0.036	0.074	0.03	0.05	0.058	0.02	0.057	0.003	0.017	0.149	0.04	0.051		0.025	0.066	0.022	0.021	0.239	0.071	0.519	0.017	0.025	0	0	0.126
0.038	0.074	0.003	0.017	0.025	0.005	0.055	0	0.021	0.062	0.011	0.005		0.012	0.048	0.025	0.021	0.048	0.029	0.082	0.031	0.055	0	0	0.126
0.02	0	0	0.005	0.128	0.003	0.074	0.003	0.007	0.006	0.01	0.003		0.005	0.07	0.041	0.121	0.022	0.046	0.044	0.016	0.091	0	0	0.114
0.008	0	0.013	0.021	0.338	0.033	0.021	0.013	0	0.025	0.01	0.006		0.005	0.006	0.05	0.504	0.041	0.028	0.031	0.035	0.037	0	0	0.082
Right
Vehicle													Psilocin
81	83	88	89	90	92	95	98	102	103	52	60		82	84	85	86	91	93	94	97	99	100	101	42
0.463	0.413	0.984	0.475	0.894	0.462	0.804	0	0.073	0.198	0.566	0.131		0.42	0.375	0.371	0.172	0.541	0.464	1.577	0	0.391	0.537	0.379	0.172
0	0	0	0	0.294	0	0	0	0	0.264	0.044	0.098		0	0	0	0.479	0.27	0	0.509	0	0	0	0	0.17

## Sheet: Figure 3C
Figure 3C
Binned Trace + Heatmaps
Vehicle										Psilocin										Area under curve			Peak point
0.187513	-0.0610373	-0.104062	0.238706	-0.254756	0.0285122	-0.156645	0.0534089			-0.163134	-0.247525	0.149563	0.0699723	-0.0628996	0.0149997	-0.429715	-0.153829			33.3425	45.5444		4.09769	6.25575
0.163654	-0.0904446	-0.0449221	0.094982	-0.204031	0.0773765	-0.0079671	-0.071842			-0.131288	-0.089622	0.0893633	0.107297	-0.109421	-0.0433469	-0.688241	-0.208487			38.3935	42.0303		4.06495	3.83719
0.136415	-0.0283186	0.0300657	0.0827907	-0.193708	-0.0538674	0.0462067	-0.0363489			-0.0222892	-0.130139	0.0658619	0.223174	-0.0563753	-0.0265904	-0.6416	0.01643			22.0526	22.6197		2.14846	2.41667
0.126538	-0.074043	-0.0181791	-0.0530825	-0.14575	0.0983266	0.118916	0.22135			0.16347	-0.502855	-0.0203528	0.221435	-0.0926109	-0.0382608	-0.526879	0.459541			32.4877	39.2685		2.83333	3.13383
-0.0653579	-0.114743	-0.0528918	0.0968671	0.675017	-0.0762514	0.192507	0.168611			0.0724786	-0.368069	-0.030381	0.0833461	-0.0579883	-0.09608	-0.651842	0.35704			35.628	32.4061		3.88891	2.99996
-0.184578	-0.0869903	0.0326762	0.263406	0.352918	0.0266584	-0.0572212	0.00167131			-0.0904616	-0.254818	-0.0850702	-0.0753556	-0.0611508	-0.0657658	-0.699834	0.111234			26.5139	10.9685		2.59125	1.64757
-0.355197	-0.147291	0.0930831	0.0307945	0.137179	0.0756613	-0.180026	-0.133352			-0.191675	-0.258089	-0.100416	-0.18127	0.07123	0.0369355	-0.0339826	0.126574			27.4871	108.587		3.61828	8.25086
-0.355138	-0.0510832	0.107603	-0.324595	-0.0727181	-0.0195988	-0.0421698	-0.0416386			-0.204508	0.543573	-0.0559373	-0.254212	0.0843224	-0.0468734	0.206223	-0.0636541			29.2842	47.9579		4.86798	4.9552
0.0482699	0.135855	-0.0170748	-0.262915	-0.300892	-0.110146	0.0204237	-0.341765			-0.0910716	0.722937	-0.014249	-0.32187	0.149952	0.115237	1.06317	-0.288101
0.29788	0.518096	-0.0262976	-0.166954	0.00673944	-0.0466716	0.0659756	0.179906			0.658479	0.584607	0.00161752	0.127484	0.134942	0.149745	2.4027	-0.356748
1.24255	1.95532	0.503984	0.588459	0.908828	0.80888	1.95282	1.42711			2.95983	1.10874	0.633554	1.35296	0.942914	0.796958	4.88747	0.673918
3.34527	4.08981	1.75199	1.76446	3.06484	2.04415	3.61828	4.86798			6.36508	2.64513	2.12523	3.11014	2.45166	1.42234	7.3545	3.08512
2.7417	3.65294	1.75294	1.42854	2.86191	1.70005	2.66828	4.24961			5.71085	2.0624	1.9482	2.79699	2.23751	0.947331	6.95516	3.11717
2.20521	3.348	1.72918	1.15161	2.38323	1.35942	2.17151	3.39878			4.64559	1.87159	1.58534	2.39337	1.77457	0.600936	6.49772	3.44777
1.95648	2.87682	1.15009	1.01553	1.94697	1.13163	2.08248	2.9279			4.00813	1.76308	1.21015	2.20274	1.39754	0.444224	5.94508	3.25783
1.49615	2.45685	0.452857	0.932699	1.38432	1.02756	1.73368	2.71775			3.48037	1.66711	1.14096	2.03783	1.23803	0.406058	5.49792	2.81961
0.956078	1.9438	0.247405	0.665664	1.24408	0.976414	1.50899	2.03674			3.01764	1.51062	1.02231	2.00635	1.32894	0.397373	5.04801	3.88818
0.740589	1.91366	0.161454	0.342443	0.912584	1.00875	1.30714	1.55075			2.31993	1.35617	0.865987	2.03397	1.4105	0.385782	4.75365	4.9552
0.657168	1.65375	0.878378	0.288562	0.945341	0.919495	1.05663	1.39883			2.18179	1.19545	0.722417	1.97842	1.39152	0.462747	4.67822	3.70558
0.378243	1.65968	0.647656	0.406776	1.04405	0.721555	1.26245	1.55873			2.10394	1.16044	0.732745	1.90242	1.02519	0.394965	4.28147	2.76935
0.143563	1.68046	0.621026	0.341076	0.610866	0.618417	0.995686	0.683717			2.13451	0.845349	0.695307	1.79124	0.991605	0.343433	3.74808	1.80021
0.272928	1.34912	0.700307	0.259391	0.557866	0.590666	1.32082	0.81832			1.77172	0.830998	0.579691	1.76522	0.910161	0.232583	3.74185	1.68217
0.242196	1.19453	0.666405	0.246535	0.569514	0.54115	1.02277	0.495514			1.39836	0.590191	0.526803	1.86636	0.764928	0.0983834	3.53721	1.08987
0.18138	1.16058	0.52049	0.233548	0.386819	0.464577	0.876775	0.5723			1.10426	0.258521	0.525805	1.76613	0.81211	-0.0095826	3.28058	0.848303
0.16825	1.20211	0.52418	0.300454	0.275091	0.482099	0.962462	0.265944			1.05802	0.0388193	0.520123	1.69218	0.704508	-0.0405909	3.21826	0.961364
0.158016	1.18561	0.494807	0.629465	0.150374	0.485597	0.81749	-0.0415629			0.93105	-0.032945	0.405594	1.63051	0.517052	-0.0199257	3.23361	1.25653
0.20795	1.17657	0.373409	0.448622	0.00074464	0.250841	0.630496	-0.318717			0.745808	-0.189572	0.453014	1.7022	0.483566	-0.0752587	3.3472	2.51966
0.437927	1.38575	0.370197	0.13735	-0.178329	0.19904	0.489466	-0.193858			0.593518	-0.197926	0.404309	1.72296	0.359003	-0.0414954	3.52527	2.29271
0.578237	1.56316	0.368176	-0.0237927	0.0284041	0.0846735	0.527615	0.432084			0.600275	-0.194081	0.363951	1.5583	0.335908	-0.120846	3.58662	1.93266
0.184351	1.44232	0.227124	-0.0470549	0.0491296	0.156765	0.481235	0.436282			0.600242	-0.101033	0.329405	1.48436	0.362783	-0.1615	3.54247	1.85466
CI Bootstrap
Vehicle	-0.116253	-0.0874815	-0.06601	-0.0466192	-0.0743159	-0.0765457	-0.168719	-0.20172	-0.219826	-0.0406164	0.800275	2.3267	1.98507	1.67236	1.39251	1.03426	0.79836	0.60686	0.698156	0.629757	0.407495	0.457069	0.398597	0.334053	0.281498	0.23442	0.0705504	0.0145504	0.118729	0.0626989
	0.10316	0.0706659	0.0646405	0.114443	0.270298	0.161802	0.0492153	0.000437617	0.0174297	0.246015	1.54355	3.77504	3.24444	2.73815	2.35806	1.99992	1.58414	1.37155	1.24442	1.28035	1.01984	1.01088	0.8482	0.76746	0.77185	0.751295	0.638405	0.661763	0.774377	0.673268
Psilocin	-0.221514	-0.29006	-0.229454	-0.255551	-0.278969	-0.307612	-0.154629	-0.143203	-0.143877	-0.0714614	0.712958	2.19725	1.8938	1.60488	1.36149	1.22891	1.24698	1.14882	1.08499	0.965213	0.833845	0.722795	0.527449	0.395396	0.338327	0.291484	0.303564	0.239537	0.17918	0.179276
	0.0199746	0.0236677	0.0878088	0.17402	0.10589	0.000530154	0.0199208	0.187827	0.473202	1.00349	2.64337	4.96155	4.56766	4.11016	3.7034	3.35106	3.30547	3.35814	2.98652	2.62827	2.26001	2.16065	1.94972	1.76093	1.71163	1.7004	1.95011	1.93473	1.8471	1.80731

## Sheet: Figure 3D
Left
Vehicle													Psilocin
81	83	88	89	90	92	95	98	102	103	52	60		82	84	85	86	91	93	94	97	99	100	101	42
0.034	0.007	0.009	0.073	0.042	0.041	0.129	0.059	0.045	0.008	0.099	0		0.003	0.082	0	0.02	0.004	0.005	0.031	0.006	0.015	0.036	0.015	0
0.937	0.096	0.149	0.223	0.198	0.688	0.708	0.277	0.617	0.349	0.18	0		0.082	0.13	0.261	0.166	0.089	0.666	0.129	0.531	0.412	0.148	0.165	0
0.401	0.014	0.424	0.01	0.102	0.055	0.343	0.021	0.661	0.448	0.364	0		0.035	0.033	0.177	0.03	0.095	0.341	0.108	0.552	0.281	0.015	0.053	0.09
0.186	0.04	0.15	0.015	0.081	0.019	0.12	0.181	0.073	0.069	0.28	0		0.015	0.037	0.065	0.027	0.024	0.161	0.576	0.056	0.041	0.017	0.01	0.036
0.058	0.043	0.074	0.03	0.046	0.049	0.019	0.368	0.019	0.04	0.044	0.594		0.025	0.031	0.044	0.022	0.012	0.016	0.42	0.046	0.042	0.02	0.008	0.027
0.021	0.003	0.049	0.049	0.068	0.018	0.017	0.022	0.008	0.029	0.076	0.441		0.065	0.107	0.052	0.036	0.013	0.068	0.368	0.018	0.024	0.02	0.037	0.017
0.012	0.008	0.067	0.023	0.002	0.024	0.019	0.01	0.022	0.048	0.14	0.01		0.07	0.252	0.057	0.034	0.017	0.298	0.095	0.015	0.01	0.009	0.039	0.016
0.013	0.005	0.017	0.005	0	0.014	0.017	0.01	0.023	0.048	0.08	0.012		0.065	0.274	0.058	0.034	0.018	0.302	0.022	0.016	0.022	0.018	0.024	0.018
0.021	0.009	0.019	0	0	0.008	0.005	0.008	0.02	0.028	0.006	0.005		0.034	0.056	0.062	0.017	0.012	0.214	0.013	0.037	0.027	0.006	0.017	0.018
0.013	0.012	0.014	0	0	0.04	0.01	0.008	0.01	0.335	0.026	0.003		0	0.046	0.041	0.03	0	0.063	0.013	0.031	0.039	0.017	0.013	0.002
Right
Vehicle													Psilocin
81	83	88	89	90	92	95	98	102	103	52	60		82	84	85	86	91	93	94	97	99	100	101	42
0.739	0	0.463	0	0.07	0.344	0.642	0.28	0.474	0.498	0.364	0.594		0	0	0.16	0.07	0	0.437	0.632	0.437	0.35	0	0.066	0.09
0	0	0	0	0.068	0	0	0	0	0.145	0.14	0.441		0	0.415	0	0	0	0.527	0.169	0	0	0	0	0.018

## Sheet: Figure 4A
Figure 4A
Binned Trace + Heatmaps
Vehicle										Psilocin										Area under curve			Peak point
0.00149274	0.155259	0.204847	0.42253	0.799273	0.270959	0.0422334	-0.0907997	0.0601094		1.28902	-0.160389	0.191699	-0.48822	-0.136826	0.0104849	0.215571	-0.148994	0.290851		Vehicle	Psilocin		VEHICLE	PSILOCIN
-0.1367	0.265459	0.0499283	-0.0986264	0.283128	0.179966	0.0167347	-0.136524	-0.0153329		0.689069	0.484564	0.146346	-0.603831	0.158611	-0.173145	0.145592	0.0310433	-0.0494307		38.4936	114.311		4.5767	9.53068
-0.0220902	-0.118775	0.283369	-0.132978	0.162581	0.302005	-0.184229	0.256143	-0.1931		-0.189195	0.0743722	0.0366809	-0.350712	0.264238	0.0388272	0.0130759	-0.170117	-0.21532		4.29296	47.0975		1.48253	5.73305
-0.212763	-0.0275991	-0.151991	-0.359858	-0.284709	0.358684	-0.0238687	-0.198424	0.0994495		-0.369275	-0.341151	0.0449687	-0.192708	-0.163521	-0.0642738	0.0689426	-0.159821	-0.103679		10.7507	42.3801		4.06747	4.40458
-0.232889	0.0591107	-0.331042	-0.325433	0.253174	-0.250314	-0.0627835	0.308401	-0.0031753		-0.224288	-0.458884	0.194578	-0.116568	0.125356	0.0124598	-0.245753	0.0573929	0.0549427		68.1535	37.6058		8.18649	4.82376
-0.152799	-0.0833092	-0.206571	-0.432745	-0.220445	-0.0795837	-0.0501349	0.244929	0.129871		0.27198	-0.685471	-0.162673	-0.402242	-0.169565	-0.152538	0.0153447	0.185929	0.0880469		30.0549	23.535		5.0959	2.76587
-0.26065	-0.175503	-0.231749	-0.49562	-0.320638	-0.464163	0.00566974	0.127019	-0.100818		-0.385949	-0.296825	-0.0364656	0.1401	0.206927	-0.0421925	-0.0498192	0.159723	0.0674137		-1.02277	67.1683		0.94634	7.49488
0.124168	-0.190849	0.206106	-0.0128834	-0.661506	-0.345173	0.232578	-0.116059	0.0518111		-0.594295	-0.26526	-0.565185	0.523378	-0.152803	0.0219109	-0.205241	-0.0521063	-0.173848		2.64386	15.2644		0.528605	1.82653
0.205472	0.0428331	0.220883	0.262997	-0.164719	0.0344568	-0.0546854	-0.0965453	0.0404812		-0.748313	0.598038	-0.173061	0.590931	-0.00721562	0.17734	-0.147706	-0.0828984	0.114611		28.4824	41.7149		3.56075	5.54307
0.686758	0.0733732	-0.0437813	1.17262	0.15386	-0.00683688	0.0784858	-0.298138	-0.069295		0.261252	1.051	0.32311	0.89987	-0.125202	0.171126	0.189994	0.179848	-0.0735882		9.76838	10.5582		2.51557	4.64228
2.70227	0.617823	1.81957	2.76296	2.72197	0.42609	0.215934	1.01723	0.358264		3.43729	2.27701	1.81026	1.16395	0.767535	1.78594	0.378193	0.30456	0.956199
4.05643	1.91412	4.19271	6.05727	4.694	0.931755	0.528605	3.56075	2.51557		7.55618	4.94587	2.92265	3.09236	1.92803	5.37968	1.14964	1.31564	4.64228
3.42278	1.67176	3.00195	4.79552	3.92919	0.354511	0.273246	2.9723	1.88667		8.14277	4.23236	2.6803	1.73438	1.21364	5.05896	1.40838	0.625472	3.82531
3.35718	1.20992	2.22416	3.7687	3.05279	0.164751	0.228044	2.02386	1.00384		8.57837	3.45753	2.27729	0.959384	1.01615	3.61925	1.06995	0.264045	2.50104
2.74927	1.10013	1.41943	2.75842	2.05972	0.0192136	-0.0046045	2.54479	0.460435		7.37551	2.99338	1.72175	0.852201	0.770888	3.36671	1.12006	0.302637	1.73224
2.34852	1.0759	1.45456	2.5935	1.53375	0.110793	0.165875	2.55742	0.6017		6.90563	2.98553	1.25446	0.913176	0.520124	2.49877	1.06802	0.0742776	1.52851
1.53036	0.880284	1.056	2.55317	1.06145	-0.0117872	0.123025	1.91894	0.470811		6.43024	2.69	0.778728	0.112231	0.817833	2.36112	0.601201	0.394162	1.34
1.3876	0.680237	0.650497	1.6669	0.66972	-0.191014	0.100253	1.49053	0.526405		5.28057	1.93237	0.780758	0.349059	0.590973	2.05452	0.571908	0.348356	1.11208
1.17938	0.632557	0.770709	1.23605	1.06385	-0.112427	0.0807159	0.665674	0.396094		4.61878	1.77084	0.47661	0.73675	0.172177	1.77856	0.462868	0.158044	0.538853
1.14986	0.732189	0.432545	1.0687	0.71043	0.106251	0.182489	0.838182	0.148382		4.62268	1.45763	0.297285	0.739374	-0.143174	1.19197	0.481114	0.312039	-0.0942631
0.745644	0.433625	0.453648	0.561432	1.06045	0.0135948	0.313057	1.48348	0.621637		5.03114	1.53748	-0.171772	0.072726	0.151013	0.946459	0.228483	0.267596	-0.108929
0.660553	0.413319	-0.367519	0.0809054	0.678472	0.0273518	0.09019	2.12498	0.302243		4.75847	1.31488	-0.0690131	-0.396078	0.0530319	0.666515	-0.100951	-0.0491023	-0.140933
0.710249	0.00272641	-0.221892	-0.0894139	0.14345	-0.418651	0.105534	1.29044	0.0794534		4.68463	0.37097	-0.258206	-0.687199	0.193937	0.341475	-0.114556	-0.0859497	-0.488055
0.627523	0.705985	-0.104469	-0.198122	0.209762	-0.363862	0.0615032	1.23674	0.0572426		3.92126	0.863887	-0.449515	-0.354762	0.052972	-0.138223	0.218819	-0.14316	-0.512512
0.497424	0.586074	-0.652559	-0.421579	-0.0860206	-0.241581	0.0335161	0.821733	-0.271872		3.486	0.0577469	-0.3296	-0.490841	0.043447	-0.491944	-0.0871615	-0.284775	-0.480134
0.495058	-0.0276763	-0.651377	-0.532168	-0.291086	-0.316815	0.0826105	1.00707	-0.489532		2.42649	0.238862	-0.317421	-1.18541	-0.297309	-0.453691	-0.000846058	-0.0779049	-0.547915
0.375772	0.04761	-0.768365	-0.839329	-0.223275	-0.404745	0.101555	0.695381	0.603071		2.30665	-0.356667	-0.0658557	-1.15254	-0.324856	-0.944158	-0.230351	-0.203782	-0.934472
0.148505	-0.052467	-0.558747	-0.692483	-0.306034	-0.559414	0.0548474	0.245983	0.541134		2.21143	-0.465264	0.0130146	-1.16174	-0.0925046	-1.47314	-0.343407	-0.289026	-1.23
0.0511234	0.0323236	-0.433972	-0.775114	-0.239314	-0.442668	-0.148494	0.201481	0.157316		1.56443	-0.402166	-0.29694	-1.22652	-0.340962	-1.26929	-0.433919	-0.282578	-1.50138
-0.107355	0.268261	-0.461357	-0.786213	-0.426527	-0.405818	0.0559589	-0.21454	-0.200483		1.92671	-0.548296	-0.313335	-1.09259	-0.314688	-1.41517	-0.546032	-0.350028	-1.57971
CI Bootstrap
	1	2	3	4	5	6	7	8	9	10	11	12	13	14	15	16	17	18	19	20	21	22	23	24	25	26	27	28	29	30
Vehicle	0.0359619	-0.0578435	-0.0850914	-0.224262	-0.211203	-0.219801	-0.339772	-0.255957	-0.0364102	-0.0963749	0.70114	2.03215	1.52051	1.05723	0.760981	0.788496	0.552107	0.395069	0.363733	0.349288	0.383073	0.0222015	-0.128077	-0.0585379	-0.277326	-0.409345	-0.387367	-0.390259	-0.37862	-0.452824
	0.375678	0.143989	0.170799	0.0452286	0.0784515	0.0327639	-0.0867041	0.100012	0.148509	0.482025	2.13195	4.33737	3.47263	2.75789	2.17892	2.00084	1.59042	1.16842	0.958276	0.847744	0.889494	0.877476	0.493824	0.557416	0.332561	0.251745	0.29935	0.130151	0.0259231	-0.0612887
Psilocin	-0.162666	-0.18181	-0.162318	-0.234363	-0.217801	-0.295364	-0.149928	-0.348808	-0.197919	0.0544859	1.03815	2.85158	2.27125	1.65393	1.34959	1.11661	0.823571	0.727363	0.542325	0.279328	0.0328476	-0.182874	-0.446812	-0.387631	-0.564997	-0.602231	-0.815831	-0.92838	-0.980502	-1.09486
	0.429134	0.285744	0.0610395	-0.0502064	0.0343001	0.0588574	0.187267	0.0576364	0.286837	0.545881	2.16583	5.29618	4.96822	4.71642	3.93679	3.52784	3.20173	2.61362	2.24805	2.16166	2.05538	1.75382	1.51582	1.27723	0.955666	0.615053	0.421997	0.439571	0.198529	0.148668

[truncated: 25 more sheets: Figure 4B, Figure 4C, Figure 4D, Figure 5A, Figure 5B, Figure 5C, Figure 5D, Figure 6A, Figure 6B, Figure 6C, Figure 6D, Figure 6E, Figure 7, Figure 8A, Figure 8B, Figure 8C, Figure 8D, Figure 9A, Figure 9B, Figure 9C …]
